# Supplementary material for: Positional relationship between lacrimal sac and skull base: implication of risk of cerebrospinal fluid leakage during dacryocystorhinostomy
Source: Sci Rep. 2022 Aug 24;12:14459. doi: 10.1038/s41598-022-18859-5 (PMC9402570; doi:10.1038/s41598-022-18859-5)
Supplement: Supplementary file 1 — Supplementary Information. [file 41598_2022_18859_MOESM1_ESM.xlsx]

## Sheet: Cadaveric study
						Distance from upper edge of MCT				Frontal sinus interposition Y/N	Bone thickness
	Cadaver No.	Sex	Age at death	Side	MCT width	CCO	Sac fundus	Skull base	Frontal sinus top		Frontal sinus at skull base level	Skull base	Frontal sinus top
1	1	F	83	R	4.81	-3.15	1.59	15.7		N		8.66
2				L	3.16	2.58	4.39	23.93		N		8.23
3	2	F	94	R	3.27	-3.59	1.27	7.01	17.88	Y	5.36	5.3	8.33
4				L	4.04	-3.1	5.11	10.35	23.1	Y	3.32	3.35	8.66
5	3	F	95	R	3.47	-0.78	0.98	10.67	24.75	Y	4.64	4.67	9.42
6				L	4.06	-1.38	4.03	11.75	31.73	Y	5.46	5.49	8.85
7	4	F	74	R	2.54	0.31	3.03	19.19	33.29	Y	5.23	5.2	9.45
8				L	2.57	-0.17	1.28	17.6	33.34	Y	2.81	2.83	7.31
9	5	M	90	L	3.63	-1.67	3.58	11.48	17.46	Y	3.36	3.34	7.85
10	6	F	93	R	2.81	-1.13	4.6	12.89	26.32	Y	4.79	4.74	10.44
11				L	3.11	-0.58	4.59	20.75	25.88	Y	2.84	8.76	10.48
12	7	M	93	L	3.01	1.5	3.32	8.74	30.5	Y	4.57	2.88	12.12
13	8	M	88	R	2.66	-2.88	6.18	15.27	36.68	Y	4.31	0.98	7.73
14	9	M	82	R	4.34	-2.54	3.16	12.55	24.72	Y	2.37	3.3	3.42
15				L	2.95	2.14	7.97	13.39	23.91	Y	3.21	1.22	10.52
16	10	F	82	R	2.94	-0.76	5.21	12.12	18.21	Y	3.51	4.26	6.65
17	11	M	85	R	1.61	0.91	5.91	13.42	21.39	Y	3.09	2.08	8.72
18	12	M	79	R	3.72	0.25	5.18	12.26	29.7	Y	4.31	2.29	8.77
19	13	F	67	L	2.83	-0.37	5	16.92	27.91	Y	3.26	3.46	10.25
20	14	F	74	R	3.73	-2.25	7.53	14.69		N		5.34
21	15	M	86	R	1.6	-0.09	8.84	13.39		N		13.37
22	16	F	89	L	3.3	-3.28	3.08	13.85	31.19	Y	6.58	2.03	5.77

## Sheet: CT study
				Anterior Plane
	Age	Sex	Side	Fundus-skull base	Frontal sinus interposition (Y=1, N=2)	Skull base thickness	Anteroposterior distance	Sac-skull base	Sac-cribriform (vertical)	Sac-cribriform (horizontal)	Skull base thickness	Cribriform plate thickness
1	73	F	R	17.01	2	5.04	7.14		7.55	8.49		2.54
2	76	F	L	17.97	1	2.73	23.65	9.38	7.81	6.25	2.34	1.56
3	17	F	R	17.93	1	7.38	18.47	4.22	0.99	6.33	1.76	1.05
4	85	F	L	21.69	1	2.99	16.09	10.99	5.65	7.43	1.19	0.89
5	69	F	L	17.29	1	2.64	16.72	6.45	2.34	6.15	1.17	1.17
6	52	F	L	20.74	1	1.76	24.48	7.38	5.27	5.62	2.15	1.05
7	70	M	R	17.62	1	3.01	26	9.02	6.02	9.88	3.44	1.72
8	68	F	R	19.04	1	1.46	17.73	8.5	4.39	8.2	2.93	1.46
9	83	M	L	22.71	1	4.66	20.07	8.76	7.39	5.2	1.37	1.09
10	29	M	L	22.59	1	3.22	15.72	3.81	0.59	7.04	2.64	0.88
11	51	F	L	21.25	1	4.32	12.81	10.96	5.98	7.97	2.32	1.66
12	72	M	L	23.23	1	2.02	16.52	13.13	6.06	10.44	2.69	1.01
13	90	F	L	26.57	1	1.95	46.37	7.42	7.03	8.59	4.71	4.3
14	72	F	R	19.38	1	2.19	13.56	10	5.31	8.75	2.81	1.25
15	36	F	R	17.37	1	8.86	20.06	6.47	2.75	6.47	2.04	0.68
16	80	M	L	19.14	1	3.13	20.96	6.26	-1.17	9.38	2.01	1.17
17	68	F	R	15.22	1	4.08	13.55	4.82	1.48	7.05	1.48	0.74
18	58	F	L	14.07	1	2.34	10.26	12.89	6.26	8.2	1.17	0.78
19	80	F	L	20.31	1	2.34	20.53	5.86	1.56	7.81	3.13	1.95
20	72	F	L	4.7	2	6.8	5.71		3.92	3.41		2.09
21	54	F	L	19.69	1	3.75	12.49	15	14.69	0.63	1.88	1.25
22	72	F	R	20.21	1	3.32	12.04	11.77	8.75	7.24	2.41	0.6
23	73	F	R	10.15	2	10.15	5.8		8.99	4.64		1.16
24	84	F	R	16.41	1	2.73	23.63	7.03	3.93	6.65	3.93	2.34
25	88	M	R	17.5	1	1.98	16.95	4.62	1.65	3.3	3.98	1.98
26	82	F	R	17.6	1	3.32	17.71	2.32	-2.66	8.96	4.32	1
27	37	F	L	19.69	1	2.46	13.64	6.34	0.7	7.38	1.81	1.05
28	69	F	R	31.26	1	3.91	19.62	9.38	3.13	9.77	1.56	0.78
29	65	F	R	2.39	2	13.17	10.17		6.88	4.02		2.09
30	78	F	L	21.12	1	3.05	16.95	7.55	3.39	9.05	1.89	0.75
31	77	F	L	6.22	2	10.72	6.29		9.33	5.54		3.11
32	69	F	L	17.28	1	2.68	18.08	5.66	3.98	5.98	1.99	0.66
33	75	F	L	18.32	1	5.46	16.9	4.83	1.29	6.43	2.28	1.29
34	86	F	L	22.58	1	4.65	16.97	9.32	4.98	9.3	2.03	0.66
35	89	F	L	19.34	1	4.1	13.66	12.89	6.45	9.08	2.34	0.88
36	75	F	R	17.58	1	3.54	11.18	6.64	2.34	7.03	1.95	1.1
37	80	M	R	17.23	1	4.22	15.65	3.87	-1.76	8.09	0.7	0.7
38	83	F	L	14.61	1	6.98	10.17	12.95	9.3	7.64	2.36	1.99
39	81	F	R	23.63	1	2.62	20.68	8.49	4.43	6.28	1.48	0.74
40	69	M	R	17.72	1	3.61	22.97	5.07	3.61	10.49	1.81	0.72
41	80	M	R	21.95	1	2.52	27.65	15.11	7.57	8.64	0.72	0.72
42	70	F	L	25.95	1	3.58	14.45	11.04	5.67	10.44	2.68	1.26
43	40	F	R	16.88	1	2.55	13.2	6.88	2.5	7.19	2.81	0.94
44	68	M	R	15.23	1	8.2	17.83	1.17	-3.52	9.77	3.52	1.17
45	34	F	L	13.39	1	2.49	12.84	11.21	4.67	7.79	1.25	0.93
46	70	M	L	5.66	2	13.13	7.21		1.56	3.14		2.5
47	71	F	R	24.26	1	2.81	19.66	5.62	1.41	8.79	0.7	1.05
48	63	M	R	18.66	1	4.11	13.25	6.96	2.53	6.33	1.58	1.33
49	76	F	R	20.94	1	4.69	16.41	9.06	2.5	8.13	1.56	1.56
50	48	F	R	0	2	17.57	10.7		3.65	10.94		0.66
51	76	F	L	22.1	1	2.46	28.48	12.77	15.23	7.86	4.42	2.46
52	67	F	R	18.98	1	9.14	5.23	7.39	8.8	9.14	7.42	1.76
53	28	F	L	18.63	1	3.16	12.87	9.5	6.34	6.68	3.16	1.41
54	62	F	R	18.36	1	3.54	15.16	7.42	3.91	9.77	3.13	0.78
55	80	M	R	19.92	1	3.52	25.86	3.91	4.71	10.16	5.08	1.56
56	77	M	R	21.11	1	2.49	17.66	10.55	3.87	4.92	8.79	1.41
57	50	M	R	19.54	1	4.3	17.84	3.91	-0.78	8.2	4.3	1.17
58	76	F	R	0	2	11.72	8.04		1.56	5.87		1.17
59	74	F	R	14.45	1	2.34	4.9	7.82	1.56	6.26	2.73	1.95
60	65	M	L	21.1	1	2.34	24.08	12.5	9.38	8.98	2.77	1.17
61	73	F	R	19.14	1	3.52	12.94	7.42	0.78	7.03	3.91	1.17
62	47	M	L	22.66	1	2.77	17.83	8.21	7.82	9.77	1.56	0.78
63	81	F	L	16.67	1	1.74	29.92	3.82	8.34	11.47	7.29	0.69
64	35	M	R	20.32	1	2.95	19.17	4.26	-2.62	8.19	2.32	1.64
65	40	F	R	14.84	1	2.73	21.4	12.89	11.72	7.42	1.56	1.17
66	72	F	L	16.41	1	2.34	8.93	12.11	8.2	8.2	1.95	1.17
67	69	F	L	19.98	1	8.19	30.33	5.57	5.9	7.53	4.59	1.31
68	75	M	R	14.46	1	3.52	13.38	10.16	5.47	8.98	2.34	1.56
69	76	F	L	16.02	1	1.95	19.25	6.64	1.56	7.42	1.56	2.34
70	48	F	L	17.19	1	5.51	16.3	1.62	-0.97	5.84	2.92	2.59
71	70	M	R	22.66	1	2.73	16.95	5.08	3.93	8.2	5.08	1.56
72	31	F	R	13.67	1	2.73	17.88	5.08	1.1	8.59	1.95	1.31
73	50	F	L	20.94	1	9.07	15	4.06	-1.56	7.5	4.06	1.88
74	80	F	R	24.22	1	2.34	25.65	7.42	6.64	7.42	5.47	1.56
75	70	F	L	13.61	1	2.53	20.82	5.7	3.48	9.81	1.9	0.95
76	69	F	L	24.61	1	3.13	24.97	8.59	4.69	9.38	2.73	0.78
77	81	M	L	27.17	1	6.08	28.17	8.94	8.94	10.37	1.43	2.14
78	68	F	L	16.8	1	2.73	24.97	6.25	3.91	9.38	3.91	2.34
79	77	M	R	14.93	1	5.82	8.93	5.1	2.55	9.47	2.55	0.73
80	53	F	R	8.59	1	3.13	6.69	4.3	0	6.25	3.13	0.78
81	50	F	L	14.76	1	6.04	9.81	4.36	0	7.71	2.01	1.34
